# Supplementary material for: Insufficient Post-operative Energy Intake Is Associated With Failure of Enhanced Recovery Programs After Laparoscopic Colorectal Cancer Surgery: A Prospective Cohort Study
Source: Front Nutr. 2021 Dec 21;8:768067. doi: 10.3389/fnut.2021.768067 (PMC8724790; doi:10.3389/fnut.2021.768067)
Supplement: Supplementary file 4 [file Table_4.XLSX]

## Sheet: analysis
Number	group	Gender	Age	BMI（kg/m2）	History of abdominal surgery	Comorbidities	Smoking	Laboratory characteristics					Type of operation		Operative time（min）			Complications					Postoperative energy intake(kcal/kg•d)	Postoperative length of stay	ERAS failure	6MWD								Postoperative activity time
								Albumin（g/L）	Prealbumin（mg/L）	Transferrin（g/L）	Retinol-binding protein（mg/L）	Hemoglobin（g/L）		Stoma		Blood loss(ml)	TNM stage	Fever	Pulmonary infection	Postoperative ileus	Wound infection	Intra-abdominal hemorrhage				POD1	POD2	POD3	POD4	POD5	POD6	POD7	POD8	POD1	POD2	POD3	POD4	POD5	POD6	POD7	POD8
1	0	M	52	17.7154	N	N	N	36.7				112	Laparoscopic right hemicolectomy	N	199	16.5	II	N	N	N	N	N	13.59	6	N	3	15	50	50	70	90			10	16	45	45	60	60
2	0	F	37	29.6875	N	N	N	42.3	278			128	Laparoscopic rectal cancer resection	N	166	18.5	III	N	N	N	N	N	22.9	6	N	5	30	40	60	90	90			5	20	40	60	60	60
3	0	F	62	24.974	Y	Y	N	40.6				113	Laparoscopic right hemicolectomy	N	306	18	II	Y	Y	N	N	N	19.02	8	N	0	0	0	0	6	6	12	15	0	0	0	0	10	20	40	60
4	0	M	59	27.2392	N	N	N	40.2	251	2.35	38.8	138	Laparoscopic rectal cancer resection	Y	248	17	II	N	N	N	N	N	19.63	4	N	12	30	40	60					10	20	35	40
5	0	F	53	20.3125	N	N	N	38.8	227	1.89	36.5	119	Laparoscopic rectal cancer resection	Y	341	17	III	N	Y	N	N	N	16.25	5	N	0	0	10	20	36				0	0	5	40	60
6	0	F	28	18.1641	N	N	N	43.5	186	3.19	20.8	81	Laparoscopic rectal cancer resection	N	188	16	III	N	N	Y	N	Y	17.7	4	N	0	36	30	60					0	35	35	45	55
7	0	M	52	23.6614	N	N	Y	41.7	312	2.35	52.1	138	Laparoscopic rectal cancer resection	N	188	17	II	N	N	Y	N	N	17.5	5	N	12	36	60	70	70				5	10	20	45
8	0	M	52	21.7079	N	N	N	35.3	182	2.66	23	113	Laparoscopic rectal cancer resection	Y	315	18	III	N	N	N	Y	N	17.1	8	N	0	0	0	40	60	90	120	180	0	0	0	20	70	90	120	150
9	0	M	67	20.4152	N	Y	N	40.7	212			146	Laparoscopic rectal cancer resection	Y	211	20.5	II	N	N	N	Y	N	23.17	5	N	0	5	5	30	60				0	20	20	20	40
10	0	M	59	24.093	N	Y	N	43.8				160	Laparoscopic rectal cancer resection	Y	192	21	III	N	N	N	N	N	13.82	5	N	6	6	90	100	150				5	30	46	52	60
11	0	F	66	21.6441	N	Y	N	42.2	252	3.03	45.4	108	Laparoscopic rectal cancer resection	N	118	22	II	N	N	N	N	Y	22.8	6	N	0	0	8	48	60	90			0	0	8	60	70	80
12	0	F	46	24.4352	N	N	N	37.5	220	2.29	30.7	124	Laparoscopic rectal cancer resection	Y	279	20	II	N	N	N	N	N	19.13	5	N	0	10	20	40	45				0	20	30	50	50
13	0	F	46	20.13	N	N	N	41.4	166	3.01	16.9	70	Laparoscopic right hemicolectomy	N	217	21	III	N	N	N	Y	N	20.3	4	N	6	30	60	90					10	20	50	50
14	0	M	46	20.73	N	N	Y	41.2	238	2.65	34.5	121	Laparoscopic rectal cancer resection	N	205	19.5	II	N	N	Y	N	N	16.36	6	N	0	20	60	90	100	110			0	10	20	30	30	40
15	0	F	63	19.4	N	N	N	41.3	223	2.42	21	119	Laparoscopic right hemicolectomy	N	250	22	II	N	N	N	N	N	17.77	5	N	0	0	30	60	70				0	0	20	20	30
16	0	M	45	21.55	N	N	N	39.5	270	3.3	37.8	125	Laparoscopic right hemicolectomy	N	207	18.5	II	N	N	Y	N	N	17.51	4	N	40	60	120	150					20	60	70	70
17	0	F	55	20.7	N	N	N	38.3	246	2.01	33.9	107	Laparoscopic right hemicolectomy	N	307	21	II	N	N	N	Y	N	16.9	4	N	20	40	60	80					10	20	40	50
18	0	M	64	24.22	N	N	N	45.2	232	1.95	42	143	Laparoscopic rectal cancer resection	N	303	20	III	N	N	Y	N	N	23.2	4	N	0	0	60	150					0	0	20	40
19	0	F	48	22.38	N	N	N	41.9				116	Laparoscopic rectal cancer resection	N	250	22.5	II	N	N	N	N	N	18.8	6	N	10	30	70	90	110	120			10	20	40	40	60	60
20	0	M	59	23.59	N	N	N	38.3	238	1.9	36.4	145	Laparoscopic rectal cancer resection	Y	238	21	II	N	N	N	N	N	15.33	5	N	0	30	60	60	120				0	20	30	30	60
21	0	M	53	17.8137	N	N	N	43.5	208	1.83	33.4	116	Laparoscopic rectal cancer resection	Y	190	20	II	N	N	N	N	N	23.02	6	N	20	90	150	150	200	200			10	20	40	60	70	90
22	0	F	51	18.5901	N	N	N	21.8	190	1.75	41.2	114	Laparoscopic rectal cancer resection	Y	227	21.5	II	N	N	N	N	N	19.39	4	N	10	60	60	60					15	25	40	60
23	0	F	54	21.875	N	N	N	44.1	162	1.73	25	124	Laparoscopic rectal cancer resection	Y	255	21	III	N	N	N	Y	N	22.2	6	N	10	30	60	90	90	90			10	20	40	60	70	90
24	0	F	33	24.093	N	N	N	42.3	225	3.3	31.9	112	Laparoscopic rectal cancer resection	Y	204	22.5	II	N	N	N	N	N	16.42	4	N	10	10	30	60					5	30	40	50
25	0	M	53	21.4533	N	Y	N	34.4				111	Laparoscopic right hemicolectomy	N	279	22.5	II	N	N	N	N	N	18.51	4	N	10	60	90	120					5	50	60	80
26	0	M	55	19.2653	N	N	N	42.5	217	2.48	32	133	Laparoscopic right hemicolectomy	N	263	22.5	II	N	N	N	N	N	17.6	6	N	60	90	150	150	210	210			10	30	50	60	70	70
27	0	M	69	18.8324	N	Y	N	42.9	210			131	Laparoscopic right hemicolectomy	N	236	24.5	III	N	N	N	N	N	17.1	6	N	60	90	120	180	180	210			20	20	60	70	70	80
28	0	M	48	22.2291	Y	N	N	45.1	388	3.11	69.1	160	Laparoscopic rectal cancer resection	N	172	22.5	II	N	N	N	N	N	23.37	7	N	30	90	120	150	210	240	240		20	20	30	30	40	60	80
29	0	M	59	23.0546	N	N	N	44.1	231	2.31	34.5	134	Laparoscopic rectal cancer resection	Y	256	22.5	II	N	N	Y	N	Y	15.49	6	N	10	60	90	120	120	210			20	35	45	60	70	90
30	0	M	51	22.3081	N	N	N	46.3	294			115	Laparoscopic right hemicolectomy	N	282	24.5	III	N	N	N	N	N	23.1	4	N	10	60	60	90					10	30	40	40
31	0	M	48	25.9516	N	Y	Y	40.9				133	Laparoscopic left hemicolectomy	N	215	22.5	II	N	N	无	N	N	19.4	8	N	0	30	60	90	150	180	180	210	0	10	15	15	20	30	40	60
32	0	M	54	29.0659	N	Y	N	42	198	1.66	30.1	138	Laparoscopic rectal cancer resection	Y	401	24	II	N	N	N	N	N	22.24	4	N	60	90	150	180					20	30	60	70
33	0	M	54	21.9713	N	N	N	42.5	209			123	Laparoscopic right hemicolectomy	N	260	24	III	N	N	N	N	N	16.52	4	N	60	90	120	120					20	40	60	70
34	0	F	65	20.0288	N	N	N	37				107	Laparoscopic left hemicolectomy	N	206	23.5	II	N	N	N	Y	N	18.6	5	N	50	90	150	150	210				10	30	30	40	45
35	0	F	56	20.0288	N	N	N	42.9	208			124	Laparoscopic rectal cancer resection	Y		23.5	II	N	N	N	N	N	17.6	4	N	60	90	100	150					10	30	40	60
36	0	M	54	26.9896	N	N	N	41.4	258			156	Laparoscopic left hemicolectomy	N	288	24	II	N	N	N	N	N	17.31	4	N	60	100	120	150					20	40	50	55
37	0	M	51	23.3556	N	N	N	42	295			149	Laparoscopic rectal cancer resection	N	180	23.5	II	N	N	N	N	N	23.85	5	N	60	70	90	120	120				10	25	40	50	50
38	0	M	43	22.7204	Y	N	N	40.3	215	2.06	36.1	150	Laparoscopic right hemicolectomy	N	234	23.5	II	N	N	N	N	N	18.9	5	N	80	100	120	150	180				20	40	50	55	70
39	0	F	49	22.6757	N	Y	N	44	183			133	Laparoscopic left hemicolectomy	N	245	22.5	II	N	N	N	N	N	15.19	7	N	50	90	90	120	150	210	240		5	10	20	30	30	40	45
40	0	F	65	21.4844	N	N	N	32.6	<80			82	Laparoscopic right hemicolectomy	N	265	24.5	II	N	N	N	N	N	23.3	7	N	60	70	120	120	150	180	210		0	5	10	20	25	35	40
41	0	F	53	21.1927	N	N	N	43.5	256	2.38	36.3	110	Laparoscopic rectal cancer resection	N	180	24.5	II	N	N	N	N	N	19.14	6	N	50	70	80	100	130	180			10	10	20	25	30	45
42	0	F	62	25.2994	N	Y	N	41.2				125	Laparoscopic left hemicolectomy	N	221	22	II	N	N	N	N	N	20.44	6	N	30	50	90	100	150	150			5	15	20	25	35	40
43	0	M	46	25.3515	N	N	Y	50.1	311	2.57	51	131	Laparoscopic rectal cancer resection	Y	309	21	III	N	N	N	N	N	16.41	5	N	70	90	110	150	200				10	20	25	25	40
44	0	F	34	20.0288	N	N	N	48.1	230	2.29	31.4	134	Laparoscopic right hemicolectomy	N	252	23	II	N	N	N	N	N	17.9	5	N	60	70	90	120	180				15	15	30	40	45
45	0	M	40	26.4463	N	N	N	42.8	281	2.28	46.3	148	Laparoscopic right hemicolectomy	N	197	17	II	N	N	N	N	N	17.56	5	N	60	90	120	120	150				5	20	25	40	40
46	0	F	53	18.3594	Y	Y	N	44.1				133	Laparoscopic rectal cancer resection	N	206	23	II	N	N	N	N	N	17.1	6	N	80	120	160	180	210	240			0	0	10	15	25	40
47	0	M	34	22.0932	N	N	N	39.8	133	2.4	18.4	91	Laparoscopic right hemicolectomy	N	252	18	II	N	N	Y	N	N	23.25	5	N	60	90	150	150	210				0	10	30	30	40
48	0	F	43	21.2279	N	N	N	40.5	191	2.24	27.8	123	Laparoscopic rectal cancer resection	N	265	29	II	N	N	N	N	N	16.23	6	N	60	90	150	150	210	250			5	5	10	20	25	30
49	0	F	66	20.202	N	N	N	44.3	284	2.43	51.5	123	Laparoscopic rectal cancer resection	N	174	29	II	N	N	N	N	N	23.16	7	N	70	90	100	140	160	180	220		10	10	20	25	30	40	40
50	0	M	63	27.0641	N	Y	N						Laparoscopic rectal cancer resection	N	198	17	II	N	N	Y	N	N	19.5	5	N	60	70	100	150	150				5	15	20	30	40
51	0	F	61	14.0739	Y	N	N	32.4	91	1.46	11.4	117	Laparoscopic rectal cancer resection	N	167	16	II	N	N	Y	N	N	22.9	5	N	50	90	100	120	160				15	15	20	30	30
52	0	M	42	22.913	N	N	N	47.8				178	Laparoscopic rectal cancer resection	N	191	17	II	N	N	Y	N	N	16.61	5	N	70	100	120	150	180				10	20	40	40	50
53	0	F	58	24.7676	N	N	N	45.4				140	Laparoscopic rectal cancer resection	Y	296	16.5	II	N	N	Y	N	N	18.7	6	N	60	90	90	100	110	150			5	15	15	20	20	40
54	0	M	51	29.9383	N	Y	N	42.8				83	Laparoscopic rectal cancer resection	N	212	17	II	N	N	N	N	N	17.7	6	N	70	90	120	170	200	220			10	10	30	35	40	50
55	0	M	35	24.1672	N	N	N	43	578	3.7	>100	133	Laparoscopic rectal cancer resection	N	162	16	II	N	N	N	N	N	17.34	6	N	50	80	120	150	180	200			10	20	25	40	40	60
56	0	F	48	18.7305	N	N	N	41.8				122	Laparoscopic rectal cancer resection	N	175	17	III	N	N	Y	N	N	23.97	7	N	60	90	100	120	150	200	260		5	10	20	30	30	50	60
57	0	M	58	25.1559	N	Y	N	44.7	283	2.68	46	134	Laparoscopic rectal cancer resection	Y	263	17.5	II	N	N	N	N	N	25.56	6	N	60	70	100	130	180	180			15	15	30	40	40	60
58	0	M	61	19.6927	N	Y	N	37.4	134	1.87	20	107	Laparoscopic rectal cancer resection	N	171	17	II	N	N	N	N	N	26.83	6	N	50	70	80	120	150	180			10	20	25	40	50	50
59	0	F	68	24.5578	Y	Y	N	37.8	<80	1.8	<10	130	Laparoscopic left hemicolectomy	N	210	15	II	N	N	N	N	N	27.4	4	N	30	50	70	80					10	20	25	40
60	0	F	51	21.2279	N	N	N	43.6	239			124	Laparoscopic rectal cancer resection	N	170	29	II	N	N	N	N	N	18.8	4	N	40	60	70	90					15	15	30	40
61	0	F	45	22.8624	Y	N	N	39.2	228	2.1	36.6	129	Laparoscopic rectal cancer resection	N	236	22	II	N	N	N	N	N	19.6	5	N	60	90	100	150	170				10	15	30	40	60
62	0	F	52	21.2279	N	N	N	40.7	179			133	Laparoscopic rectal cancer resection	N	233	19	II	N	N	N	N	N	23	6	N	60	90	100	120	150	200			15	20	20	30	45	50
63	0	F	55	31.2175	N	N	N	44	261	2.22	40.6	116	Laparoscopic rectal cancer resection	N	391	26	II	N	N	Y	N	N	16.85	4	N	70	90	110	150					5	10	20	30
64	0	F	52	20.6852	Y	N	N	47.3	279	2.59	51.4	138	Laparoscopic rectal cancer resection	N	197	23	II	N	N	Y	N	N	17.5	6	N	60	70	80	90	90	150			10	20	30	30	40	60
65	0	F	54	16.937	N	N	N	37.6	128			82	Laparoscopic rectal cancer resection	N	180	24	II	N	N	Y	N	N	24.25	4	N	30	80	90	110					10	30	40	50
1	1	F	60	19.8178	N	N	N	36.8				115	Laparoscopic rectal cancer resection	N	178	21	III	N	N	Y	N	N	12.5	9	Y	3	12	60	90	90	100	90	120	10	20	35	55	70	40	55	70
2	1	M	69	22.1003	N	Y	N	45.2	198	2.5	18.3	107	Laparoscopic right hemicolectomy	N	233	19	III	N	N	N	Y	N	20.99	7	Y	8	0	60	30	0	30	50		8	0	40	10	0	20	30
3	1	M	62	22.5981	N	N	Y	38.2	191			142	Laparoscopic right hemicolectomy	N	253	22	II	N	N	Y	N	N	15.5	5	Y	24	0	6	60	90				10	0	10	20	60
4	1	M	54	27.0842	N	N	Y	47.5				168	Laparoscopic rectal cancer resection	N	225	18	III	N	N	N	Y	N	17.27	10	Y	6	30	60	100	0	0	0	0	10	8	30	45	0	0	0	0
5	1	M	37	20.1995	N	Y	N	38.8	175			106	Laparoscopic right hemicolectomy	N	238	17	II	N	N	Y	N	N	18.46	5	Y	0	0	60	0	45				0	0	25	0	30
6	1	F	53	25.6312	N	N	N	38.9				121	Laparoscopic rectal cancer resection	Y	306	21	II	Y	Y	N	N	Y	14.72	9	Y	0	0	15	30	60	90	150	180	0	0	15	30	15	25	45	60
7	1	F	55	27.8159	N	Y	N	42.9	314	2.48	52.3	135	Laparoscopic rectal cancer resection	N	186	16	II	N	N	N	N	N	21.73	5	Y	0	36	60	70	90				0	20	80	30	25
8	1	F	60	24.9199	N	Y	N	37.5	210	2.52	31.9	102	Laparoscopic rectal cancer resection	Y	229	23	II	N	Y	Y	N	N	15.55	8	Y	0	0	30	60	60	30	30	60	0	0	60	60	30	20	30	80
9	1	M	59	20.7612	Y	Y	Y	43.3	239	2.38	39.9	148	Laparoscopic rectal cancer resection	Y	216	21	II	N	N	Y	N	N	18.25	9	Y	30	30	50	60	60	0	30	60	15	30	50	80	80	0	20	40
10	1	M	51	25.5859	N	Y	Y	44.6	259	3.38	39.3	92	Laparoscopic right hemicolectomy	N	288	23	II	N	N	Y	Y	N	18.68	9	Y	6	60	48	120	130	120	150	180	5	30	15	90	110	30	20	40
11	1	F	55	25.78	N	N	N	44.3	210	3.24	28.1	106	Laparoscopic right hemicolectomy	N	269	20	II	N	N	Y	N	N	15	7	Y	0	5	0	20	40	60	90		0	40	0	50	60	60	70
12	1	M	68	25.1559	N	Y	Y	43.1	261			150	Laparoscopic rectal cancer resection	N	208	21	III	N	N	N	N	N	21.95	7	Y	60	90	60	90	120	120	150		10	30	10	30	40	60	70
13	1	F	51	19.2894	Y	N	N	41.8	114			103	Laparoscopic rectal cancer resection	N	240	22	II	N	N	N	N	N	16.29	9	Y	10	60	30	90	120	120	180	200	5	20	5	30	40	60	60	60
14	1	M	64	25.8166	N	N	N	45.5	222	2.26	37.2	141	Laparoscopic right hemicolectomy	N	305	21	III	N	N	Y	N	Y	18.3	7	Y	30	90	30	90	150	180	200		10	30	0	10	30	60	80
15	1	F	59	21.7778	N	N	N	44	241	2	39.4	141	Laparoscopic rectal cancer resection	Y	325	23	II	N	N	N	N	N	20.65	7	Y	30	90	90	30	60	150	210		20	30	50	20	20	40	70
16	1	F	55	22.0386	N	N	N	45.5				131	Laparoscopic right hemicolectomy	N	270	24	II	N	N	Y	N	N	15	9	Y	60	90	120	60	90	150	180	180	10	30	40	10	20	30	40	60
17	1	M	32	23.0546	N	Y	Y	35.4	84			144	Laparoscopic rectal cancer resection	N	332	26	II	N	N	N	N	N	22.7	5	Y	60	90	100	60	90				5	20	40	10	20
18	1	F	59	18.7783	N	Y	N	32				75	Laparoscopic right hemicolectomy	N	271	23.5	II	N	N	N	N	N	16.58	5	Y	60	70	30	90	120				5	10	5	30	40
19	1	F	49	26.3146	N	N	N	45.3	212			89	Laparoscopic right hemicolectomy	N	276	22	II	N	N	Y	N	N	18.4	7	Y	60	70	90	60	60	120	150		10	20	30	10	10	30	40
20	1	F	62	19.7055	N	N	N	40.6	172			95	Laparoscopic right hemicolectomy	N	237	22	II	N	N	Y	N	N	20.7	7	Y	40	90	60	70	100	140	200		5	15	5	10	20	40	50
21	1	M	56	16.263	N	N	N	38.9	149			114	Laparoscopic right hemicolectomy	N	240	22	II	N	N	Y	N	N	15.45	6	Y	60	120	60	80	110	150			15	25	10	20	30	45
22	1	M	57	22.0386	N	Y	N	42.8				159	Laparoscopic rectal cancer resection	Y	247	17	II	N	N	Y	N	N	16.73	7	Y	70	90	120	90	120	150	210		10	20	30	10	15	30	40
23	1	M	64	22.3863	Y	Y	N	36.6				127	Laparoscopic rectal cancer resection	N	202	26	III	N	N	N	N	N	18.4	5	Y	40	60	70	30	60				10	20	30	10	20
24	1	F	50	26.8386	Y	N	N	42	270	2.24	46.7	123	Laparoscopic right hemicolectomy	N	245	23.5	III	N	N	N	N	N	20.75	5	Y	30	60	30	70	90				10	30	10	20	40
25	1	M	38	16.7872	N	N	Y	39				104	Laparoscopic rectal cancer resection	Y	341	26	II	N	N	N	N	N	17.03	5	Y	70	100	60	90	100				5	20	5	30	40
26	1	F	60	21.3333	N	Y	N	43.7	270	2.39	41.5	117	Laparoscopic rectal cancer resection	N	162	28	II	N	N	Y	N	N	18.41	7	Y	30	60	30	40	70	90	100		10	20	10	10	30	30	40
